# Supplementary material for: Identification of FadT as a Novel Quorum Quenching Enzyme for the Degradation of Diffusible Signal Factor in Cupriavidus pinatubonensis Strain HN-2
Source: Int J Mol Sci. 2021 Sep 13;22(18):9862. doi: 10.3390/ijms22189862 (PMC8467058; doi:10.3390/ijms22189862)
Supplement: Supplementary file 1 [file ijms-22-09862-s001.zip]

Archive with 1 entries (1 files):
- ijms-1316418-supplementary.pdf
